# Supplementary material for: Six Common Herbs with Distinctive Bioactive, Antioxidant Components. A Review of Their Separation Techniques
Source: Molecules. 2021 May 14;26(10):2920. doi: 10.3390/molecules26102920 (PMC8157015; doi:10.3390/molecules26102920)
Supplement: Supplementary file 1 [file molecules-26-02920-s001.zip]

Archive with 1 entries (1 files):
- molecules-1214159-supplementary.pdf
